# Supplementary material for: Transgenerational Response of Germline Nuclear Hormone Receptor Genes to Nanoplastics at Predicted Environmental Doses in Caenorhabditis elegans
Source: Toxics. 2024 Jun 7;12(6):420. doi: 10.3390/toxics12060420 (PMC11209457; doi:10.3390/toxics12060420)
Supplement: Supplementary file 1 [file toxics-12-00420-s001.zip]

Archive with 1 entries (1 files):
- toxics-3035859-supplementary.pdf
